# Supplementary material for: Leuconostoc mesenteroides LVBH107 Antibacterial Activity against Porphyromonas gingivalis and Anti-Inflammatory Activity against P. gingivalis Lipopolysaccharide-Stimulated RAW 264.7 Cells
Source: Nutrients. 2022 Jun 22;14(13):2584. doi: 10.3390/nu14132584 (PMC9268581; doi:10.3390/nu14132584)
Supplement: Supplementary file 1 [file nutrients-14-02584-s001.zip]

Archive with 1 entries (1 files):
- nutrients-1780532-supplementary.pdf
